# Supplementary material for: Development and Validation of a Forensic Multiplex System With 38 X-InDel Loci
Source: Front Genet. 2021 Aug 17;12:670482. doi: 10.3389/fgene.2021.670482 (PMC8416044; doi:10.3389/fgene.2021.670482)
Supplement: Supplementary file 6 [file Table_2.xlsx]

## Sheet: Allele frequencies
Table S2.The allele frequencies of 38 X-InDel loci for Guangdong Han population
Allele	rs10671504-M	rs10699224-M	rs11277082-M	rs1160845-M	rs143123845-M	rs149102585-M	rs16367-M	rs16368-M	rs16397-M	rs16637-M	rs17394-M	rs199731653-M	rs3215490-M	rs2307707-M	rs2307741-M	rs2308033-M	rs2308280-M	rs25581-M	rs3048996-M	rs3077884-M	rs3216913-M	rs34763847-M	rs35574346-M	rs35954471-M	rs36094418-M	rs363794-M	rs3859989-M	rs4030406-M	rs45449991-M	rs56820003-M	rs57608175-M	rs57843641-M	rs58595330-M	rs59605609-M	rs60283667-M	rs61260787-M	rs71671860-M	rs79829945-M	rs201342692-F	rs376744795-F
1	0.645	0.555	0.94	0.91	0.475	0.605	0.395	0.02	0.3	0.185	0.645	0.245	0.54	0.595	0.27	0.845	0.53	0.16	0.675	0.81	0.54	0.515	0.01	0.45	0.5	0.505	0.475	0.57	0.3	0.435	0.38	0.525	0.32	0.175	0.58	0.525	0.205	0.565	0.6725	0.6475
2	0.355	0.445	0.06	0.09	0.525	0.395	0.605	0.98	0.7	0.815	0.355	0.755	0.46	0.405	0.73	0.155	0.47	0.84	0.325	0.19	0.46	0.485	0.08	0.55	0.5	0.495	0.525	0.43	0.7	0.565	0.62	0.475	0.68		0.42	0.475	0.795	0.435	0.3275	0.3525
3																							0.105											0.465
4																							0.805											0.36
