# Supplementary material for: Development and Validation of a Forensic Multiplex System With 38 X-InDel Loci
Source: Front Genet. 2021 Aug 17;12:670482. doi: 10.3389/fgene.2021.670482 (PMC8416044; doi:10.3389/fgene.2021.670482)
Supplement: Supplementary file 7 [file Table_3.xlsx]

## Sheet: Forensic parameters
Table S3. The forensic parameters of 38 X-InDel loci for Guangdong Han population
Forensic Parameters	rs10671504	rs10699224	rs11277082	rs1160845	rs143123845	rs149102585	rs16367	rs16368	rs16397	rs16637	rs17394	rs199731653	rs3215490	rs2307707	rs2307741	rs2308033	rs2308280	rs25581	rs3048996	rs3077884	rs3216913	rs34763847	rs35574346	rs35954471	rs36094418	rs363794	rs3859989	rs4030406	rs45449991	rs56820003	rs57608175	rs57843641	rs58595330	rs59605609	rs60283667	rs61260787	rs71671860	rs79829945	Combined
Alleles	2	2	2	2	2	2	2	2	2	2	2	2	2	2	2	2	2	2	2	2	2	2	4	2	2	2	2	2	2	2	2	2	2	3	2	2	2	2	*
HD_GD	0.460251	0.496432	0.113367	0.164623	0.501256	0.480352	0.480352	0.039397	0.422111	0.303065	0.460251	0.371809	0.499296	0.484372	0.396181	0.263266	0.500704	0.270151	0.440955	0.309347	0.499296	0.50206	0.336131	0.497487	0.502513	0.502462	0.501256	0.492663	0.422111	0.49402	0.473568	0.501256	0.437387	0.626683	0.489648	0.501256	0.327588	0.49402	*
PIC	0.353091	0.371957	0.106438	0.150385	0.374374	0.363732	0.363732	0.0384317	0.3318	0.256084	0.353091	0.301518	0.373395	0.365812	0.316503	0.227641	0.374098	0.232673	0.342499	0.26043	0.373395	0.374775	0.311592	0.372488	0.375	0.374975	0.374374	0.370052	0.3318	0.370739	0.360185	0.374374	0.3405	0.546323	0.368518	0.374374	0.272828	0.370739	*
PD_Male	0.45795	0.49395	0.1128	0.1638	0.49875	0.47795	0.47795	0.0392	0.42	0.30155	0.45795	0.36995	0.4968	0.48195	0.3942	0.26195	0.4982	0.2688	0.43875	0.3078	0.4968	0.49955	0.33445	0.495	0.5	0.49995	0.49875	0.4902	0.42	0.49155	0.4712	0.49875	0.4352	0.62355	0.4872	0.49875	0.32595	0.49155	1
PD_Female	0.601323	0.62192	0.206514	0.287354	0.624373	0.613246	0.613246	0.076095	0.5754	0.466701	0.601323	0.534605	0.623385	0.615486	0.55531	0.420973	0.624095	0.42922	0.588748	0.473489	0.623385	0.624775	0.534185	0.622463	0.625	0.624975	0.624373	0.619956	0.5754	0.620668	0.609356	0.624373	0.586301	0.781058	0.618354	0.624373	0.492535	0.620668	1
MEC_Kruger	0.176545	0.185978	0.053219	0.0751924	0.187187	0.181866	0.181866	0.0192158	0.1659	0.128042	0.176545	0.150759	0.186697	0.182906	0.158252	0.113821	0.187049	0.116337	0.17125	0.130215	0.186697	0.187387	0.177229	0.186244	0.1875	0.187487	0.187187	0.185026	0.1659	0.18537	0.180093	0.187187	0.17025	0.333646	0.184259	0.187187	0.136414	0.18537	0.999369
MEC_Kishida	0.353091	0.371957	0.106438	0.150385	0.374374	0.363732	0.363732	0.0384317	0.3318	0.256084	0.353091	0.301518	0.373395	0.365812	0.316503	0.227641	0.374098	0.232673	0.342499	0.26043	0.373395	0.374775	0.311592	0.372488	0.375	0.374975	0.374374	0.370052	0.3318	0.370739	0.360185	0.374374	0.3405	0.546323	0.368518	0.374374	0.272828	0.370739	1
MEC_Desmarais_duo	0.228975	0.246975	0.0564	0.0819	0.249375	0.238975	0.238975	0.0196	0.21	0.150775	0.228975	0.184975	0.2484	0.240975	0.1971	0.130975	0.2491	0.1344	0.219375	0.1539	0.2484	0.249775	0.192231	0.2475	0.25	0.249975	0.249375	0.2451	0.21	0.245775	0.2356	0.249375	0.2176	0.39966	0.2436	0.249375	0.162975	0.245775	0.999942
